# Supplementary material for: Antimicrobial Susceptibility of Canine and Feline Urinary Tract Infection Pathogens Isolated from Animals with Clinical Signs in European Veterinary Practices during the Period 2013–2018
Source: Antibiotics (Basel). 2024 May 28;13(6):500. doi: 10.3390/antibiotics13060500 (PMC11200364; doi:10.3390/antibiotics13060500)
Supplement: Supplementary file 1 [file antibiotics-13-00500-s001.zip]

Archive with 8 entries (8 files):
- Table S1 Activity of various antimicrobials against 284 Escherichia coli isolates cultured from dogs with urinary tract infections.pdf
- Table S2 Activity of various antimicrobials against 86 Staphylococcus intermedius Group isolates cultured from dogs with urinary tract infections.pdf
- Table S3 Activity of various antimicrobials against 161 Escherichia coli isolates cultured from cats with urinary tract infections.pdf
- Table S4 Activity of various antimicrobials against 38 isolates of coagulase-negative staphylococci cultured from cats with urinary tract infections.pdf
- Table S5 Activity of various antimicrobials against 333 Escherichia coli isolates cultured from dogs with urinary tract infections.pdf
- Table S6 Activity of various antimicrobials against 143 Staphylococcus intermedius Group isolates cultured from dogs with urinary tract infections.pdf
- Table S7 Activity of various antimicrobials against 183 Escherichia coli isolates cultured from cats with urinary tract infections.pdf
- Table S8 Activity of various antimicrobials against 67 isolates of Enterococcus spp cultured from cats with urinary tract infections.pdf
